# Supplementary material for: Implicit Bias in Health Professionals: A Scoping Review
Source: Int J Environ Res Public Health. 2026 Jun 26;23(7):840. doi: 10.3390/ijerph23070840 (PMC13410340; doi:10.3390/ijerph23070840)
Supplement: Supplementary file 1 [file ijerph-23-00840-s001.zip]

Archive with 1 entries (1 files):
- ijerph-4210094-supplementary.pdf
